# Supplementary material for: Adera2.0: A Drug Repurposing Workflow for Neuroimmunological Investigations Using Neural Networks
Source: Molecules. 2022 Sep 30;27(19):6453. doi: 10.3390/molecules27196453 (PMC9571571; doi:10.3390/molecules27196453)
Supplement: Supplementary file 1 [file molecules-27-06453-s001.zip]

Archive with 1 entries (1 files):
- molecules-1883062-supplementary.pdf
